# Supplementary material for: Mussel inspired 3D elastomer enabled rapid calvarial bone regeneration through recruiting more osteoprogenitors from the dura mater
Source: Regen Biomater. 2024 May 22;11:rbae059. doi: 10.1093/rb/rbae059 (PMC11193312; doi:10.1093/rb/rbae059)
Supplement: rbae059_Supplementary_Data [file rbae059_supplementary_data.zip]

Archive with 21 entries (21 files):
- Figure S13.tif
- Figure S14.TIF
- Figure S15.TIF
- Figure S16.TIF
- Figure S17.TIF
- Figure S18.TIF
- Figure S19.tif
- Figure S20.tif
- Supplementary data.doc
- Figure S1.tif
- Figure S2.tif
- Figure S3.tif
- Figure S4.tif
- Figure S5.tif
- Figure S6.tif
- Figure S7.tif
- Figure S8.tif
- Figure S9.tif
- Figure S10.tif
- Figure S11.tif
- Figure S12.tif
